# Supplementary material for: Conspecific migration and environmental setting determine parasite infracommunities of non-migratory individual fish
Source: Parasitology. 2021 May 24;148(9):1057–66. doi: 10.1017/S0031182021000780 (PMC8273861; doi:10.1017/S0031182021000780)
Supplement: Supplementary file 1 [file S0031182021000780sup.zip]

Archive with 2 entries (2 files):
- S0031182021000780sup001.pdf
- S0031182021000780sup002.docx
